# Supplementary material for: Assessment of Donor-Site Morbidity Using Shear Wave Elastography After Peroneus Longus Autograft Harvest for ACL Reconstruction
Source: J Clin Med. 2026 Jun 9;15(12):4473. doi: 10.3390/jcm15124473 (PMC13302420; doi:10.3390/jcm15124473)
Supplement: Supplementary file 1 [file jcm-15-04473-s001.zip]

Archive with 1 entries (1 files):
- jcm-4311385-supplementary.pdf
